# Supplementary material for: The geographic embedding of online echo chambers: Evidence from the Brexit campaign
Source: PLoS One. 2018 Nov 2;13(11):e0206841. doi: 10.1371/journal.pone.0206841 (PMC6214567; doi:10.1371/journal.pone.0206841)
Supplement: S1 File — (TXT) [file pone.0206841.s001.txt]

yes2eu
yestoeu
betteroffin
votein
ukineu
bremain
strongerin
leadnotleave
voteremain
jocoxrip
lovelikejo
moreincommon
antibrexit
londonstays
begret
londependence
notmyvote
regrexit
marchforeurope
48percent
lovenotleave
fromagenotfarage
greenerin
intogether
remainineu
labourin
labourinforbritain
brexit
no2eu
notoeu
betteroffout
voteout
eureform
britainout
leaveeu
voteleave
beleave
loveeuropeleaveeu
takecontrol
iwantout
projectfear
referendum
inorout
euref
